# Supplementary material for: Exploratory Evaluation of EGFR-Targeted Anti-Tumor Drugs for Lung Cancer Based on Lung-on-a-Chip
Source: Biosensors (Basel). 2022 Aug 9;12(8):618. doi: 10.3390/bios12080618 (PMC9405841; doi:10.3390/bios12080618)
Supplement: Supplementary file 1 [file biosensors-12-00618-s001.zip]

Archive with 1 entries (1 files):
- biosensors-1822918-supplementary.pdf
